# Supplementary material for: Building Towards Initiation, Moderation, De-Escalation and Cessation of Disease-Modifying Treatments for Multiple Sclerosis in Greece: An Expert Panel Consensus Meeting
Source: Brain Sci. 2026 May 29;16(6):580. doi: 10.3390/brainsci16060580 (PMC13297107; doi:10.3390/brainsci16060580)
Supplement: Supplementary file 1 [file brainsci-16-00580-s001.zip]

Archive with 1 entries (1 files):
- brainsci-4269732-supplementary.pdf
